# Supplementary material for: Circularly Polarized Light Detection by Chiral Photonic Cellulose Nanocrystal with ZnO Photoconductive Layer in Ultraviolet Region
Source: Nanomaterials (Basel). 2021 Nov 16;11(11):3098. doi: 10.3390/nano11113098 (PMC8624577; doi:10.3390/nano11113098)
Supplement: Supplementary file 1 [file nanomaterials-11-03098-s001.zip]

Archive with 1 entries (1 files):
- nanomaterials-1449799-supplementary.pdf
